# Supplementary material for: Assessing Seroprevalence and Infection Dynamics of Oncogenic Gammaherpesviruses in South African Paediatric Patients Presenting with Inflammatory Conditions
Source: Int J Mol Sci. 2026 Jan 27;27(3):1275. doi: 10.3390/ijms27031275 (PMC12898391; doi:10.3390/ijms27031275)
Supplement: Supplementary file 1 [file ijms-27-01275-s001.zip]

Archive with 1 entries (1 files):
- ijms-4069035-supplementary.pdf
